# Supplementary material for: Reduced intestinal lipid absorption improves glucose metabolism in aged G2-Terc knockout mice
Source: BMC Biol. 2023 Jul 4;21:150. doi: 10.1186/s12915-023-01629-8 (PMC10320900; doi:10.1186/s12915-023-01629-8)
Supplement: Supplementary file 3 — Additional file 3. [file 12915_2023_1629_MOESM3_ESM.xlsx]

## Sheet: Figure 1f
pgWAT		scWAT
WT	Terc KO	WT	Terc KO
2747.63	1895.25	3171.93	3269.32
2861.98	1197.06	3260.17	2459.97
2726.22	1121.62	2232.13	2846.97
	1079.13

## Sheet: Additional file 1c
		Liver	TA	nmol/kg
MALE	WT	16.1923	4.95311
		62.9254	2.86984
		15.3217	6.83011
		13.7307	13.9134
	KO	10.3041	7.78824
		14.044	4.39033
		12.3812	2.81551
		9.95572	9.97054
FEMALE	WT	25.4956	1.64436
		36.6996	7.96431
		37.6254	3.59455
		32.2706	5.07362
	KO	19.4206	4.09329
		17.1019	12.9268
		10.8601	11.443
		18.6394	18.6342

## Sheet: Additional File 2a
Duodenum		Jejunum
WT	Terc KO	WT	Terc KO
582.78	561.821	493.597	659.948
461.095	500.759	534.144	680.051
618.886	353.694	383.592	411.101
621.755	624.576		538.21
615.649
